# Supplementary material for: Enhancement of Doxorubicin Efficacy by Bacopaside II in Triple-Negative Breast Cancer Cells
Source: Biomolecules. 2025 Jan 3;15(1):55. doi: 10.3390/biom15010055 (PMC11762400; doi:10.3390/biom15010055)
Supplement: Supplementary file 1 [file biomolecules-15-00055-s001.zip]

Archive with 1 entries (1 files):
- biomolecules-3380052-supplementary.pdf
